# Supplementary material for: Transduction of Brain Neurons in Juvenile Chum Salmon (Oncorhynchus keta) with Recombinant Adeno-Associated Hippocampal Virus Injected into the Cerebellum during Long-Term Monitoring
Source: Int J Mol Sci. 2022 Apr 29;23(9):4947. doi: 10.3390/ijms23094947 (PMC9101580; doi:10.3390/ijms23094947)
Supplement: Supplementary file 1 [file ijms-23-04947-s001.zip]

Archive with 2 entries (2 files):
- ijms-1692665-supplementary/Table S1.pdf
- ijms-1692665-supplementary/Table S2.pdf
